# Supplementary material for: Genome dynamics mediated by repetitive and mobile elements in Xanthomonas citri pv. durantae
Source: Access Microbiol. 2022 Oct 3;4(10):acmi000415. doi: 10.1099/acmi.0.000415 (PMC9675179; doi:10.1099/acmi.0.000415)
Supplement: Supplementary material 1 [file acmi-4-415-s001.xlsx]

## Sheet: XDLDRs
XDLDR1
Locus tag	Product	GC content (%)	Start	Stop
Xdur_05665	hypothetical protein	65.12	1268531	1268854
Xdur_05670	CPBP family intramembrane metalloprotease	59.78	1268851	1269402
Xdur_05675	hypothetical protein	60.63	1269900	1270280
Xdur_05680	hypothetical protein	65.4	1270277	1270591
Xdur_05685	hypothetical protein	65.22	1270638	1271399
Xdur_05690	helix-turn-helix transcriptional regulator	62.83	1271511	1271849
Xdur_05695	WYL domain-containing protein	55.67	1271999	1272880
Xdur_05700	metallohydrolase	59.37	1273006	1274184
Xdur_05705	Mov34/MPN/PAD-1 family protein	57.21	1274185	1276437
Xdur_05710	hypothetical protein	54.9	1276478	1277242
Xdur_05715	site-specific integrase	60.96	1277629	1279029
Xdur_05720	IS4-like element ISXac1 family transposase	61.81	1279197	1280411
Xdur_05725	hypothetical protein	60	1280935	1281159
Xdur_05730	DNA repair protein RadC	64.58	1281553	1282032
Xdur_05735	hypothetical protein	60.94	1282104	1282295
Xdur_05740	hypothetical protein	67.54	1282430	1282657
Xdur_05745	phosphatidylserine/phosphatidylglycerophosphate/ cardiolipin synthase family protein	60.37	1282705	1284069
Xdur_05750	site-specific DNA-methyltransferase	56.49	1284221	1285783
Xdur_05755	DEAD/DEAH box helicase family protein	61.39	1285786	1288437
Xdur_05760	abortive infection family protein	57.46	1288607	1289725
Xdur_05765	hypothetical protein	57.45	1289726	1290322
Xdur_05770	hypothetical protein	58.89	1290349	1291158
Xdur_05775	hypothetical protein	66.29	1291222	1291488
Xdur_05780	hypothetical protein	55.07	1291523	1291729
Xdur_05785	DUF1629 domain-containing protein	55.56	1291719	1292348
Xdur_05790	hypothetical protein	63.75	1292385	1296370
Xdur_05795	hypothetical protein	60.93	1296439	1296891
Xdur_05800	IS3 family transposase	60.69	1296960	1298062
Xdur_05805	hypothetical protein	56.14	1298513	1299025
Xdur_05810	UvrD-helicase domain-containing protein	63.51	1299022	1301934
XDLDR2
Locus tag	Product	GC content	Start	Stop
Xdur_10835	CDP-diacylglycerol--glycerol-3-phosphate 3-phosphatidyltransferase	60.66	2482875	2483507
Xdur_10845	integrase arm-type DNA-binding domain-containing protein	60.68	2483845	2485731
Xdur_10850	transcriptional regulator	55.15	2485847	2486497
Xdur_10855	helix-turn-helix transcriptional regulator	55.78	2486600	2486893
Xdur_10860	LysR family transcriptional regulator	51.75	2486921	2487805
Xdur_10865	hypothetical protein	47.39	2488235	2488924
Xdur_10870	IS3 family transposase	63.82	2488996	2490083
Xdur_10875	hypothetical protein	54.63	2491267	2491914
Xdur_10880	type IV secretion system protein, VirB6	56.17	2491946	2493079
Xdur_10885	DUF4189 domain-containing protein	45.98	2493125	2493622
Xdur_10890	hypothetical protein	51.41	2493985	2494515
Xdur_10895	hypothetical protein	49.09	2494512	2495171
Xdur_10900	hypothetical protein	61.03	2495168	2496550
Xdur_10905	IS5 family transposase	60.22	2497089	2497894
Xdur_10910	hypothetical protein	43.01	2497969	2498154
Xdur_10915	TraI domain-containing protein	60.19	2498175	2500103
Xdur_10920	integrase	61.88	2500418	2501044
Xdur_10925	RES family NAD+ phosphorylase	62.72	2501057	2501689
Xdur_10930	DUF3742 family protein	61.75	2501775	2502140
Xdur_10935	conjugal transfer protein TraG N-terminal domain-containing protein	64.23	2502152	2503672
Xdur_10940	hypothetical protein	68.39	2503688	2504035
Xdur_10945	integrating conjugative element protein	66.88	2504032	2505426
Xdur_10950	TIGR03756 family integrating conjugative element protein	64.99	2505437	2506393
Xdur_10955	TIGR03757 family integrating conjugative element protein	64.21	2506390	2506836
Xdur_10960	DNA repair protein RadC	59.19	2506997	2507491
Xdur_10965	DsbA family protein	66.8	2507676	2508440
Xdur_10970	conjugative transfer ATPase, VirB4	64.68	2508456	2511320
Xdur_10975	TIGR03751 family conjugal transfer lipoprotein	67.79	2511320	2511763
Xdur_10980	TIGR03752 family integrating conjugative element protein	64.57	2511744	2513174
Xdur_10985	TIGR03749 family integrating conjugative element protein	68.18	2513164	2514090
Xdur_10990	TIGR03746 family integrating conjugative element protein	64.93	2514087	2514776
Xdur_10995	TIGR03750 family conjugal transfer protein	68.13	2514773	2515183
Xdur_11000	TIGR03745 family integrating conjugative element membrane protein	62.22	2515194	2515553
Xdur_11005	TIGR03758 family integrating conjugative element protein	63.25	2515570	2515803
Xdur_11010	RAQPRD family integrative conjugative element protein	68.77	2515800	2516180
Xdur_11015	TIGR03747 family integrating conjugative element membrane protein	61.07	2516279	2517028
Xdur_11020	type IV conjugative transfer system coupling protein TraD	62.33	2517025	2519214
Xdur_11025	integrating conjugative element protein	69.22	2519219	2519767
Xdur_11030	transglycosylase SLT domain-containing protein	72.11	2519764	2520369
Xdur_11035	TIGR03759 family integrating conjugative element protein	67.22	2520351	2521073
Xdur_11040	hypothetical protein	65.74	2521089	2521736
Xdur_11045	PilL N-terminal domain-containing protein	68.38	2521733	2522317
Xdur_11050	DEAD/DEAH box helicase	62.73	2522459	2523703
Xdur_11055	group II interon reverse transcriptase/maturase	55.9	2523786	2525504
Xdur_11060	DEAD/DEAH box helicase family protein	65.8	2526122	2527156
Xdur_11065	hypothetical protein	62.82	2527271	2527582
Xdur_11070	SAM-dependent methyltransferase	66.4	2527687	2528796
Xdur_11075	hypothetical protein	67.28	2528863	2529513
Xdur_11080	hypothetical protein	61.3	2529590	2529850
Xdur_11085	hypothetical protein	62.75	2529867	2530274
Xdur_11090	hypothetical protein	61.65	2530378	2530716
Xdur_11095	DUF3275 family protein	66.96	2530811	2531500
Xdur_11100	DUF3577 domain-containing protein	66.34	2531557	2532486
Xdur_11105	hypothetical protein	72.35	2532749	2533059
Xdur_11110	DUF3085 domain-containing protein	67.51	2533407	2533760
Xdur_11115	GTPase	64.12	2533883	2534707
Xdur_11120	uridylate kinase	60.22	2534996	2535274
Xdur_11125	ABC transporter substrate-binding protein	64.91	2535371	2536108
Xdur_11130	hypothetical protein	63.76	2536192	2536878
Xdur_11135	hypothetical protein	62.34	2537058	2537450
Xdur_11140	hypothetical protein	63.51	2537472	2537693
Xdur_11145	hypothetical protein	64.7	2538027	2538584
Xdur_11150	hypothetical protein	63.46	2538828	2538983
Xdur_11155	DNA topoisomerase III	67.51	2539516	2541537
Xdur_11160	single-stranded DNA-binding protein	66.45	2541813	2542265
Xdur_11165	DUF3158 family protein	65.91	2542339	2542866
Xdur_11170	TIGR03761 family integrating conjugative element protein	67.04	2542863	2543657
Xdur_11175	hypothetical protein	67.8	2544088	2545326
Xdur_11180	DUF2857 domain-containing protein	65.78	2545330	2545890
Xdur_11185	ParB family protein	69.7	2545905	2547584
Xdur_11190	hypothetical protein	72.22	2547577	2547846
Xdur_11195	ParA family protein	68.49	2547830	2548705
Xdur_11200	AlpA family transcriptional regulator	63.85	2548748	2548960
XDLDR3
Locus tag	Product	GC content	Start	Stop
Xdur_11720	class I SAM-dependent methyltransferase	69.01	2670569	2671678
Xdur_11725	DEAD/DEAH box helicase family protein	67.64	2671848	2672879
Xdur_11730	reverse transcriptase N-terminal domain-containing protein	57.01	2673497	2674366
Xdur_11735	IS3 family transposase	63.82	2674405	2675492
Xdur_11740	HNH endonuclease	54.58	2675563	2676414
Xdur_11745	DEAD/DEAH box helicase	63.86	2676497	2677741
Xdur_11750	hypothetical protein	60.39	2677857	2678063
Xdur_11755	PilL N-terminal domain-containing protein	70.17	2678212	2678811
Xdur_11760	Methyl-accepting chemotaxis protein	71.32	2678808	2679452
Xdur_11765	TIGR03759 family integrating conjugative element protein	70.8	2679467	2680192
Xdur_11770	transglycosylase SLT domain-containing protein	72.36	2680174	2680788
Xdur_11775	integrating conjugative element protein	73.04	2680785	2681333
Xdur_11780	type IV conjugative transfer system coupling protein TraD	67.26	2681338	2683530
Xdur_11785	TIGR03747 family integrating conjugative element membrane protein	65.6	2683527	2684276
Xdur_11790	AIPR family protein	56.74	2684281	2686365
Xdur_11795	PD-(D/E)XK motif protein	59.83	2686365	2687330
Xdur_11800	Z1 domain-containing protein	57.69	2687323	2689983
Xdur_11805	ATP-binding protein	59.03	2689980	2691458
Xdur_11810	DNA mismatch endonuclease Vsr	59.52	2691595	2692056
Xdur_11815	DNA cytosine methyltransferase	58.24	2692026	2693651
Xdur_11820	helix-turn-helix domain-containing protein	57.91	2693713	2694180
Xdur_11825	RAQPRD family integrative conjugative element protein	69.53	2694430	2694813
Xdur_11830	TIGR03758 family integrating conjugative element protein	64.53	2694810	2695043
Xdur_11835	TIGR03745 family integrating conjugative element membrane protein	64.44	2695060	2695419
Xdur_11840	TIGR03750 family conjugal transfer protein	69.17	2695432	2695830
Xdur_11845	TIGR03746 family integrating conjugative element protein	68.83	2695827	2696519
Xdur_11850	TIGR03749 family integrating conjugative element protein	71.88	2696516	2697436
Xdur_11855	TIGR03752 family integrating conjugative element protein	68.15	2697426	2698844
Xdur_11860	TIGR03751 family conjugal transfer lipoprotein	68	2698825	2699274
Xdur_11865	conjugative transfer ATPase, VirB4	66.56	2699274	2702162
Xdur_11870	DsbA family protein	67.96	2702187	2702957
Xdur_11875	DNA repair protein RadC	61.82	2703137	2703631
Xdur_11880	TIGR03757 family integrating conjugative element protein	68.46	2703796	2704242
Xdur_11885	TIGR03756 family integrating conjugative element protein	66.67	2704239	2705186
Xdur_11890	integrating conjugative element protein	68.46	2705196	2706590
Xdur_11895	hypothetical protein	72.9	2706587	2706955
Xdur_11900	conjugal transfer protein TraG N-terminal domain-containing protein	61.2	2706971	2708488
Xdur_11905	DUF3742 family protein	61.75	2708500	2708865
Xdur_11910	RES family NAD+ phosphorylase	62.72	2708951	2709583
Xdur_11915	integrase	63.64	2709596	2710222
Xdur_11920	TraI domain-containing protein	67.15	2710538	2712394
Xdur_11925	transporter	59.62	2713034	2713501
Xdur_11930	IS3 family transposase	63.82	2713467	2714554
Xdur_11935	transporter	54.53	2714653	2715171
Xdur_11940	alcohol dehydrogenase catalytic domain-containing protein	63.87	2715220	2716329
Xdur_11945	cupin domain-containing protein	66.67	2716458	2716898
Xdur_11950	MFS transporter	65.77	2716999	2718339
Xdur_11955	3-isopropylmalate dehydratase large subunit	65.59	2718361	2719758
Xdur_11960	3-isopropylmalate dehydratase small subunit	64.25	2719751	2720329
Xdur_11965	winged helix-turn-helix transcriptional regulator	61.02	2720323	2720871
Xdur_11970	aromatic ring-hydroxylating dioxygenase subunit alpha	62.47	2721185	2722279
Xdur_11975	oxidoreductase	64.24	2722340	2723287
Xdur_11980	gentisate 1,2-dioxygenase	67.52	2723315	2724367
Xdur_11985	fumarylacetoacetate hydrolase family protein	65.29	2724433	2725305
Xdur_11990	acyl-CoA thioesterase	64.96	2725309	2725776
Xdur_11995	3-keto-5-aminohexanoate cleavage protein	66.22	2725801	2726688
Xdur_12000	hypothetical protein	70.45	2726699	2727703
Xdur_12005	acyl-CoA dehydrogenase family protein	67.53	2727721	2729451
Xdur_12010	crotonase/enoyl-CoA hydratase family protein	65.03	2729480	2730274
Xdur_12015	AMP-binding protein	65.61	2730325	2730702
Xdur_12020	AMP-binding protein	64.02	2730645	2731928
Xdur_12025	formaldehyde dehydrogenase glutathione-independent	64.67	2731952	2733154
Xdur_12030	electron transfer flavoprotein subunit beta/FixA family protein	62.78	2733224	2733970
Xdur_12035	electron transfer flavoprotein subunit alpha/FixB family protein	65.26	2733970	2734965
Xdur_12040	electron transfer flavoprotein-ubiquinone oxidoreductase	65.14	2735007	2736644
Xdur_12045	LysR family transcriptional regulator	54.32	2736697	2737587
Xdur_12050	helix-turn-helix transcriptional regulator	58.5	2737600	2737905
Xdur_12055	IS3 family transposase	65.93	2737907	2739132
Xdur_12060	DUF4102 domain-containing protein	62.22	2739168	2739482
Xdur_12065	hypothetical protein	69.46	2739736	2740164
Xdur_12070	TetR family transcriptional regulator	68.11	2740179	2740733
Xdur_12075	heavy metal translocating P-type ATPase	71.91	2740805	2743303
Xdur_12080	hypothetical protein	59.91	2743493	2743936
Xdur_12085	TetR/AcrR family transcriptional regulator	61.14	2743975	2744625
Xdur_12090	TetR family transcriptional regulator	61.93	2744719	2745309
Xdur_12095	membrane fusion protein, multidrug efflux system	65.37	2745543	2746700
Xdur_12100	multidrug efflux pump	61.94	2746710	2749841
Xdur_12105	outer membrane protein, multidrug efflux system	67.35	2749838	2751304
Xdur_12110	universal stress protein	64.79	2751312	2752163
Xdur_12115	TetR/AcrR family transcriptional regulator	62.61	2752184	2752849
Xdur_12120	TetR family transcriptional regulator	59.15	2752858	2753496
Xdur_12125	LysR family transcriptional regulator	56.68	2753572	2754462
Xdur_12130	helix-turn-helix transcriptional regulator	60.67	2754484	2754783
Xdur_12135	LysR family substrate-binding domain-containing protein	58.91	2754891	2755535
Xdur_12140	tyrosine-type recombinase/integrase	64.49	2755588	2757513
Xdur_12155	IS5 family transposase	62.61	2758285	2758752
Xdur_12160	hypothetical protein	63.64	2758962	2759885
Xdur_12165	hypothetical protein	67	2759885	2762005
Xdur_12170	DUF4879 domain-containing protein	56.06	2762601	2762930
Xdur_12175	IS5 family transposase	59.73	2763087	2763605
Xdur_12180	DUF3577 domain-containing protein	58.37	2763719	2764232
Xdur_12185	transposase	55.56	2764186	2764356
Xdur_12190	phospholipase	55.51	2764445	2765206
Xdur_12195	DUF1998 domain-containing protein	58.87	2765208	2767067
Xdur_12200	helicase	58.91	2767070	2771104
Xdur_12205	hypothetical protein	57.17	2771312	2774281
Xdur_12210	hypothetical protein	57.7	2774214	2775674
Xdur_12215	DEAD/DEAH box helicase family protein	58.64	2775671	2778811
Xdur_12220	DNA cytosine methyltransferase	57.21	2778882	2779928
Xdur_12225	helix-turn-helix domain-containing protein	52.02	2779995	2780192
Xdur_12230	IS1595 family transposase	61.73	2780518	2780679
Xdur_12235	hypothetical protein	67.76	2781039	2781221
Xdur_12240	AlpA family transcriptional regulator	60.56	2781751	2781963
Xdur_12245	ParA family protein	63.93	2782010	2782885
Xdur_12250	hypothetical protein	65.9	2782869	2783129
Xdur_12255	ParB N-terminal domain-containing protein	64.54	2783122	2784765
Xdur_12260	DUF2857 domain-containing protein	58.82	2784781	2785341
Xdur_12265	hypothetical protein	61.08	2785345	2785809
Xdur_12270	IS4-like element ISXac1 family transposase	61.81	2785927	2787141
Xdur_12275	hypothetical protein	59.43	2787158	2787931
Xdur_12280	TIGR03761 family integrating conjugative element protein	62.3	2788253	2789008
Xdur_12285	DUF3158 family protein	61.61	2789005	2789538
Xdur_12290	single-stranded DNA-binding protein	61.68	2789612	2790052
Xdur_12295	DNA topoisomerase III	64.08	2790332	2792344
Xdur_12300	DNA cytosine methyltransferase	65.5	2792879	2794417
Xdur_12305	hypothetical protein	60.09	2794890	2795102
Xdur_12310	hypothetical protein	61.83	2795124	2795516
Xdur_12315	hypothetical protein	67.32	2795758	2797887
Xdur_12320	hypothetical protein	62.68	2797887	2798813
Xdur_12325	uridylate kinase	58.94	2799035	2799241
Xdur_12330	IS3 family transposase	61.99	2799596	2800763
Xdur_12335	hypothetical protein	59.05	2800790	2800999
Xdur_12340	IS3 family transposase	63.82	2801069	2802156
Xdur_12345	GTPase	63.11	2802193	2802810
Xdur_12350	DUF3085 domain-containing protein	61.86	2802954	2803307
Xdur_12355	hypothetical protein	55.66	2803466	2804092
Xdur_12360	IS30 family transposase	56.99	2804397	2804782
Xdur_12365	DUF3577 domain-containing protein	62.9	2805227	2806156
Xdur_12370	DUF3275 family protein	63.88	2806218	2806898
Xdur_12375	hypothetical protein	57.72	2806991	2807314
Xdur_12380	hypothetical protein	64.67	2807442	2808092
Xdur_12385	SAM-dependent methyltransferase	63.6	2808156	2809265
Xdur_12390	methyltransferase	60.44	2809314	2809634
Xdur_12395	hypothetical protein	59.33	2809724	2810023
Xdur_12400	DEAD/DEAH box helicase family protein	63.19	2810173	2811207
XDLDR4
Locus tag	Product	GC content	Start	Stop
Xdur_19115	class I SAM-dependent methyltransferase	57.11	4435167	4436024
Xdur_19120	glycosyl transferase	55.18	4436044	4437741
Xdur_19125	glycoside hydrolase family 99-like domain-containing protein	57.31	4437738	4439051
Xdur_19130	class I SAM-dependent methyltransferase	55.17	4439222	4440256
Xdur_19135	CatB-related O-acetyltransferase	57.66	4440253	4440885
Xdur_19140	ABC transporter ATP-binding protein of polysacchride transport system	56.56	4440882	4442246
Xdur_19145	Sugar ABC transporter permease	52.6	4442236	4443075
XDLDR5
Locus tag	Product	GC content	Start	Stop
Xdur_20040	IS3 family transposase	62.07	4626520	4627687
Xdur_20045	translesion error-prone DNA polymerase V autoproteolytic subunit	65.42	4627980	4628459
Xdur_20050	Y-family DNA polymerase	64.88	4628459	4629745
Xdur_20055	DUF1629 domain-containing protein	53.42	4630669	4631325
Xdur_20060	hypothetical protein	66.18	4631641	4635345
Xdur_20065	hypothetical protein	62.18	4635287	4636021
Xdur_20070	site-specific DNA-methyltransferase	64.84	4636056	4636766
Xdur_20075	Com family DNA-binding transcriptional regulator	59.76	4636684	4636929
Xdur_20080	phage portal protein	65.2	4636955	4637977
Xdur_20085	terminase ATPase subunit family protein	63.83	4637977	4639740
Xdur_20090	GPO family capsid scaffolding protein	64.41	4639883	4640725
Xdur_20095	phage major capsid protein, P2 family	63.71	4640772	4641785
Xdur_20100	terminase	68.47	4641789	4642508
Xdur_20105	head completion/stabilization protein	68.38	4642607	4643074
Xdur_20110	tail protein X	68.57	4643074	4643283
Xdur_20115	hypothetical protein	64.71	4643288	4643644
Xdur_20120	phage holin family protein	68.12	4643637	4643912
Xdur_20125	glycoside hydrolase family 19 protein	66.2	4643912	4644550
Xdur_20130	hypothetical protein	66.46	4644550	4645038
Xdur_20135	phage tail protein	63.57	4645035	4645454
Xdur_20140	phage virion morphogenesis protein	59.04	4645442	4645900
Xdur_20145	peptidase	48.11	4645929	4647146
Xdur_20150	baseplate J/gp47 family protein	63.75	4647399	4648289
Xdur_20155	phage tail protein I	66.12	4648282	4648827
Xdur_20160	hypothetical protein	61.06	4648840	4650639
Xdur_20165	hypothetical protein	59.86	4650712	4651005
Xdur_20170	hypothetical protein	60.15	4651008	4651682
Xdur_20175	phage baseplate assembly protein V	67.2	4651825	4652388
Xdur_20180	GPW/gp25 family protein	69.44	4652385	4652744
Xdur_20185	phage tail sheath subtilisin-like domain-containing protein	64.95	4652756	4653922
Xdur_20190	phage major tail tube protein	60.98	4653953	4654462
Xdur_20195	phage tail assembly protein	64.69	4654508	4654810
Xdur_20200	GpE family phage tail protein	67.54	4654819	4654932
Xdur_20205	phage tail tape measure protein	69.52	4654962	4657832
Xdur_20210	phage tail protein	66.92	4657845	4658246
Xdur_20215	phage late control D family protein	65.75	4658243	4659229
Xdur_20220	transcriptional regulator	56.94	4659837	4660268
Xdur_20225	DNA-binding protein	60.54	4660342	4660602
Xdur_20230	hypothetical protein	60.75	4660605	4660925
Xdur_20235	hypothetical protein	61.65	4660936	4661214
Xdur_20240	hypothetical protein	67.61	4661211	4661423
Xdur_20245	toprim domain-containing protein	63.69	4661433	4664153
